# Supplementary material for: Physician-Level Determinants of Cervical Cancer Screening Practices: A Socio-Ecological Model-Based Study from Adjara, Georgia
Source: Healthcare (Basel). 2026 Apr 6;14(7):961. doi: 10.3390/healthcare14070961 (PMC13073022; doi:10.3390/healthcare14070961)
Supplement: Supplementary file 1 [file healthcare-14-00961-s001.zip]

Archive with 2 entries (2 files):
- Supliment 1.pdf
- Suplimentary tables.pdf
